# Supplementary material for: Pan-phylum In Silico Analyses of Nematode Endocannabinoid Signalling Systems Highlight Novel Opportunities for Parasite Drug Target Discovery
Source: Front Endocrinol (Lausanne). 2022 Jul 1;13:892758. doi: 10.3389/fendo.2022.892758 (PMC9283691; doi:10.3389/fendo.2022.892758)
Supplement: File SI 1 — Caenorhabditis spp. EC-effector gene IDs. List of EC-effector gene IDs from Caenorhabditis spp. that were used as query sequences in this study. [file DataSheet_1.zip]

Archive with 8 entries (8 files):
- Figure SI 1.DOCX
- Figure SI 2.DOCX
- File SI 1.XLSX
- File SI 2.XLSX
- File SI 3.XLSX
- File SI 4.XLSX
- Table SI 1.DOCX
- Table SI 2.DOCX
