# Supplementary material for: Pan-phylum In Silico Analyses of Nematode Endocannabinoid Signalling Systems Highlight Novel Opportunities for Parasite Drug Target Discovery
Source: Front Endocrinol (Lausanne). 2022 Jul 1;13:892758. doi: 10.3389/fendo.2022.892758 (PMC9283691; doi:10.3389/fendo.2022.892758)
Supplement: File SI 1 — Caenorhabditis spp. EC-effector gene IDs. List of EC-effector gene IDs from Caenorhabditis spp. that were used as query sequences in this study. [file DataSheet_1.zip › File SI 4.XLSX]

## Sheet: Presence_Absence
				ALTERNATIVE AEA SYNTHESIS ENZYMES
CLADE	SPECIES	CEGMA	BUSCO	abhd-4	gde-1	pla-2	lyso-PLD
		0 50 100	0 50 100
2/I	Romanomermis culicivorax	●●●●●●●●	●●●
	Trichinella spiralis	●●●●●●●●●●	●●●●●●●●●
	Trichuris muris	●●●●●●●●●	●●●●●●●
6/C	Plectus sambesii	●●●●●●●●●	●●●●●●●●
8/III	Ascaris suum	●●●●●●●●●	●●●●●●●●●
	Toxocara canis	●●●●●●●●●	●●●●●●●●
9/V	Ancylostoma caninum	●●●●●●●●●	●●●●●●●●
	Necator americanus	●●●●●●●●●	●●●●●●●●
	Caenorhabditis elegans	●●●●●●●●●●	●●●●●●●●●●
	Haemonchus contortus	●●●●●●●●●	●●●●●●●
	Nippostrongylus brasiliensis	●●●●●●●●●	●●●●●●●●
	Teladorsagia circumcincta	●●●●●●●	●●●●●●●
10/IV	Bursaphelenchus xylophilus	●●●●●●●●●●	●●●●●●●●
	Panagrellus redivivus	●●●●●●●●●●	●●●●●●●●●
	Steinernema carpocapsae	●●●●●●●●●	●●●●●●●●●
	Parastrongyloides trichosuri	●●●●●●●●●●	●●●●●●●●
11/IV	Acrobeloides nanus	●●●●●●●●●	●●●●●●●●
12/IV	Globodera pallida	●●●●●●●●	●●●●
	Meloidogyne hapla	●●●●●●●●●	●●●●●●
	Meloidogyne incognita	●●●●●●●●●	●●●●●●

## Sheet: BLAST IDs
				ALTERNATIVE AEA SYNTHESIS ENZYMES
CLADE	SPECIES	CEGMA	BUSCO	abhd-4	gde-1	pla-2	lyso-PLD
		0 50 100	0 50 100
2/I	Romanomermis culicivorax	●●●●●●●●	●●●	nRc.2.0.1.g46372	nRc.2.0.1.t31441-RA	nRc.2.0.1.g01671	nRc.2.0.1.g31559
	Trichinella spiralis	●●●●●●●●●●	●●●●●●●●●	Tsp_06765	T05H10.7	Tsp_09737	T01_4816
	Trichuris muris	●●●●●●●●●	●●●●●●●	TMUE_3000014272	TMUE_3000012590		TMUE_2000008389
6/C	Plectus sambesii	●●●●●●●●●	●●●●●●●●	PSAMB.scaffold4486size14447.g24483	PSAMB.scaffold41size102001.g1059	PSAMB.scaffold366size54439.g5039	PSAMB.scaffold4623size14054.g24750
8/III	Ascaris suum	●●●●●●●●●	●●●●●●●●●	AgR029_g013	GS_02360	AgB09X_g124	AgR038_g087
	Toxocara canis	●●●●●●●●●	●●●●●●●●	TCNE_0000128601	TCNE_0000701801	Tcan_03139	TCNE_0001064401
9/V	Ancylostoma caninum	●●●●●●●●●	●●●●●●●●	ANCCAN_16243	ANCCAN_14501	ANCCAN_24124	ANCCAN_00915
	Necator americanus	●●●●●●●●●	●●●●●●●●	NECAME_15192	NECAME_01964	NECAME_10715	NECAME_14204
	Caenorhabditis elegans	●●●●●●●●●●	●●●●●●●●●●	WBGene00007711	WBGene00019612	WBGene00007419	WBGene00020446
	Haemonchus contortus	●●●●●●●●●	●●●●●●●	HCON_00028740	HCON_00059630	HCON_00037790	HCON_00092760
	Nippostrongylus brasiliensis	●●●●●●●●●	●●●●●●●●	NBR_0000048201	NBR_0000733201	NBR_0000774701	NBR_0001975201
	Teladorsagia circumcincta	●●●●●●●	●●●●●●●	TELCIR_22995	TELCIR_06119	TELCIR_17478	TELCIR_12351
10/IV	Bursaphelenchus xylophilus	●●●●●●●●●●	●●●●●●●●	BXY_0583300	BXY_0263300	BXY_0735100	BXY_1173200
	Panagrellus redivivus	●●●●●●●●●●	●●●●●●●●●	Pan_g20839	Pan_g4628	Pan_g14657	Pan_g17077
	Steinernema carpocapsae	●●●●●●●●●	●●●●●●●●●	L596_029080	L596_g1040	L596_023809	L596_008429
	Parastrongyloides trichosuri	●●●●●●●●●●	●●●●●●●●	PTRK_0001050000	PTRK_0000037100	PTRK_0000010900	PTRK_0001680100
11/IV	Acrobeloides nanus	●●●●●●●●●	●●●●●●●●	ACRNAN_Path_379.g1449	ACRNAN_scaffold235.g22615	ACRNAN_scaffold11626.g23369	ACRNAN_scaffold1316.g7168
12/IV	Globodera pallida	●●●●●●●●	●●●●	GPLIN_000268600	GPLIN_000169600	GPLIN_001182800	GPLIN_000300100
	Meloidogyne hapla	●●●●●●●●●	●●●●●●	MhA1_Contig2096.frz3.gene3	MhA1_Contig403.frz3.gene5	MhA1_Contig1744.frz3.gene1	MhA1_Contig148.frz3.fgene1
	Meloidogyne incognita	●●●●●●●●●	●●●●●●	Minc3s02133g28478	Minc3s00018g01131	Minc3s05001g37410	scaffold801_cov104.g818
